# Supplementary material for: Comparative Analysis of Polycyclic Aromatic Hydrocarbons and Halogenated Polycyclic Aromatic Hydrocarbons in Different Parts of Perilla frutescens (L.) Britt
Source: Molecules. 2022 May 13;27(10):3133. doi: 10.3390/molecules27103133 (PMC9145503; doi:10.3390/molecules27103133)
Supplement: Supplementary file 1 [file molecules-27-03133-s001.zip]

Archive with 1 entries (1 files):
- molecules-1699346-supplementary.pdf
